# Supplementary material for: The First Complete Genome Sequence of a Novel Tetrastichus brontispae RNA Virus-1 (TbRV-1)
Source: Viruses. 2019 Mar 13;11(3):257. doi: 10.3390/v11030257 (PMC6466307; doi:10.3390/v11030257)
Supplement: Supplementary file 1 [file viruses-11-00257-s001.zip]

Archive with 4 entries (3 files):
- supplementary files/
- supplementary files/Supplementary Figure S1.pdf
- supplementary files/Supplementary Table S2.docx
- supplementary files/Supplementary Table S1.docx
